# Supplementary material for: Avian Influenza Virus: Comparative Evolution as the Key for Predicting Host Tropism Expansion
Source: Pathogens. 2025 Jun 20;14(7):608. doi: 10.3390/pathogens14070608 (PMC12300705; doi:10.3390/pathogens14070608)
Supplement: Supplementary file 1 [file pathogens-14-00608-s001.zip]

Archive with 1 entries (1 files):
- pathogens-3711376-supplementary.xlsx
