# Supplementary material for: Avian Influenza Virus: Comparative Evolution as the Key for Predicting Host Tropism Expansion
Source: Pathogens. 2025 Jun 20;14(7):608. doi: 10.3390/pathogens14070608 (PMC12300705; doi:10.3390/pathogens14070608)
Supplement: Supplementary file 1 [file pathogens-14-00608-s001.zip › pathogens-3711376-supplementary.xlsx]

## Sheet: Table
Virus strain		Proteins		Mutations		Phenotipic effect																			Reference
H5N1		NA		L204M		enhanced receptor binding, higher viral replication, and modulated viral virulence in mammals																			Scheibner D, Salaheldin AH, Bagato O, Zaeck LM, Mostafa A, Blohm U, et al. Phenotypic effects of mutations observed in the neuraminidase of human origin H5N1 influenza A viruses. PLoS Pathog. 2023;19(2)
H1N1, H5N1, H7N7, H7N9		PB2		E627K; D701N		adaptation to infect humans; increased infectivity through airborne route																			Long JS, Howard WA, Núñez A, Moncorgé O, Lycett S, Banks J, et al. The effect of the PB2 mutation 627K on highly pathogenic H5N1 avian influenza virus is dependent on the virus lineage. J Virol. 2013;87(18):9983-96 ** Pawestri HA, Nugraha AA, Han AX, Pratiwi E, Parker E, Richard M, et al. Genetic and antigenic characterization of influenza A/H5N1 viruses isolated from patients in Indonesia, 2008–…
H5N1		M2		V27A; V27T; S31G; S31N		amantidine resiance, virus inhibitor																			Pawestri HA, Nugraha AA, Han AX, Pratiwi E, Parker E, Richard M, et al. Genetic and antigenic characterization of influenza A/H5N1 viruses isolated from patients in Indonesia, 2008–2015. Virus Genes. 2020;56(4):417-29.
H1N1		HA		K165E		decreases HA binding to sialic acid receptors on cell surfaces																			Myers, Jaclyn L et al. “Compensatory hemagglutinin mutations alter antigenic properties of influenza viruses.” Journal of virology vol. 87,20 (2013): 11168-72. doi:10.1128/JVI.01414-13
H1N1		HA		E190D,G225D		influence receptor-binding specificity (a2,3 SA, a2,6 SA)																			Thompson, A.J.; Paulson,J.C. Adaptation of influenza viruses to human airway receptors. J.Bjol. Chem 2021
H2N2,H3N2		HA		Q226L,G228S		Q226L creates a hydrophobic environment that favors binding to α2,6 SA and disfavors α2,3 SA; G228S forms a hydrogen bond that increases affinity for α2,6 SA.																			Song, H.; Qi, J.; Xiao, H.; Bi, Y.; Zhang, W.; Xu, Y.; Wang, F.; Shi, Y.; Gao, G.F. Avian-to-Human Receptor-Binding Adaptation by Influenza A Virus Hemagglutinin H4. Cell Rep. 2017; Sriwilaijaroen, N.; Suzuki, Y. Host Receptors of Influenza Viruses and Coronaviruses-Molecular Mechanisms of Recognition. Vaccines 2020
H5N1		HA		Q226L,N224K or G228S		partial adaptation to α2,6 SA																			Thompson, A.J.; Paulson, J.C. Adaptation of influenza viruses to human airway receptors. J. Biol. Chem. 2021
H7N9		HA		V186G\K-K193T-G228S or V186N-N224K-G228S		the variant requires simultaneous substitutions of three amino acids for a complete α2,6 SA switch specificity																			De Vries, R.P.; Peng, W.; Grant, O.C.; Thompson, A.J.; Zhu, X.; Bouwman, K.M.; de la Pena, A.T.T.; van Breemen, M.J.; Ambepitiya Wickramasinghe, I.N.; de Haan, C.A.M.; et al. Three mutations switch H7N9 influenza to human-type receptor specificity. PLoS Pathog. 2017
H7N9		HA		A118T, S123N, A131V, R136K, L173I,M232I		substitutions in the HA1 RBS that may contribute to the α2,6 SA switch specificity																			Pu, Z.; Xiang, D.; Li, X.; Luo, T.; Shen, X.; Murphy, R.W.; Liao, M.; Shen, Y. Potential Pandemic of H7N9 Avian Influenza A Virus in Human. Front. Cell. Infect. Microbiol. 2018
H3N2		NA		G147R		receptor binding acquisition																			Hooper, K.A.; Bloom, J.D. A Mutant Influenza Virus That Uses an N1 Neuraminidase as the Receptor-Binding Protein. J. Virol. 2013
H5N1		HA		11Asn		significantly delayed HA cleavability and lowered virus fitness in vivo and in vitro																			Yin, Y.; Zhang, X.; Qiao, Y.; Wang, X.; Su, Y.; Chen, S.; Qin, T.; Peng, D.; Liu, X. Glycosylation at 11Asn on hemagglutinin of H5N1 influenza virus contributes to its biological characteristics. Vet. Res. 2017
H5N1		HA		H17,Y17,H106,H111		HA stabilized in H5N1																			Mair, C.M.; Ludwig, K.; Herrmann, A.; Sieben, C. Receptor binding and pH stability—How influenza A virus hemagglutinin affects host-specific virus infection. Biochim. Biophys. Acta 2014
H7N9		HA		Q226L		specificity switch mutation for a2,6 SA																			Xu Y., Peng R., Zhang W., Qi J., Song H., Liu S., Wang H., Wang M., Xiao H., Fu L., et al.Adaptation of the avian-human hemagglutinin receptor binding of avian influenza virus H7N9. Cell Rep 2019;29:2217–2228.e2215. doi: 10.1016/j.celrep.2019.10.047.
H6N1, H10N8		HA		G225D Q226L G228S substitution		complete specificity for a2,6 SA																			Tzarum N., de Vries RP, Peng W., Thompson AJ, Bouwman KM, McBride R., Yu W., Zhu X., Verheije MH, Paulson JC, et al.Loop 150 limits host specificity of human influenza virus H10N8. Cell Rep 2017; 19:235–245. doi: 10.1016/j.celrep.2017.03.054.
H1N1, H2N2, H3N2		PB2		E627K		recruit a second polymerase for nascent vRNP formation																			Camacho-Zarco A.R., Kalayil S., Maurin D., Salvi N., Delaforge E., Milles S., Jensen M.R., Hart D.J., Cusack S., Blackledge M. Molecular basis of host-adaptation interactions between influenza virus polymerase PB2 subunit and ANP32A. Nat. Commun. 2020;11:3656. doi: 10.1038/s41467-020-17407-x.
H1N1		PB2		G590S, Q591R		efficient human replication																			Long J.S., Mistry B., Haslam S.M., Barclay W.S. Host and viral determinants of influenza A virus species specificity. Nat. Rev. Microbiol. 2019;17:67–81. doi: 10.1038/s41579-018-0115-z.
H5N1		PA		S388R, A448E		greater activity and guest expansion																			Arai Y., Kawashita N., Elgendy E.M., Ibrahim M.S., Daidoji T., Ono T., Takagi T., Nakaya T., Matsumoto K., Watanabe Y. PA Mutations Inherited during Viral Evolution Act Cooperatively To Increase Replication of Contemporary H5N1 Influenza Virus with an Expanded Host Range. J. Virol. 2020;95:e01582-20. doi: 10.1128/JVI.01582-20.
H7N9		PA		N409S		increases polymerase activity by interaction with PB-N																			Yamayoshi S., Yamada S., Fukuyama S., Murakami S., Zhao D., Uraki R., Watanabe T., Tomita Y., Macken C., Neumann G., et al. Virulence-affecting amino acid changes in the PA protein of H7N9 influenza A viruses. J. Virol. 2014;88:3127–3134. doi: 10.1128/JVI.03155-13.
H5N1		PB1,PB2,PA		AD-C adaptive mutation		SERTAD3’s inhibitory function during the assembly of the RdRP complex will be blocked, allowing AIV to replicate in humans efficiently.																			Sun N., Li C., Li X.F., Deng Y.Q., Jiang T., Zhang N.N., Zu S., Zhang R.R., Li L., Chen X., et al. Type-IInterferon-Inducible SERTAD3 Inhibits Influenza A Virus Replication by Blocking the Assembly of Viral RNA Polymerase Complex. Cell Rep. 2020;33:108342. doi: 10.1016/j.celrep.2020.108342.
H5N1, H7N9		NS1		P42S		Significant increase in virulence																			Evseev D., Miranzo-Navarro D., Fleming-Canepa X., Webster R.G., Magor K.E. Avian Influenza NS1 Proteins Inhibit Human, but Not Duck, RIG-I Ubiquitination and Interferon Signaling. J. Virol. 2022;96:e00776-22. doi: 10.1128/jvi.00776-22.
H7N9		HA		T160A Loop 150, Q226L		receptor binding of avian origin to a human-type receptor binding and might increase the ability of the virus to be transmitted by air																			Gao R. et al, Human infection with a Novel Avian-Origin Influenza A (H7N9) virus N. Engl. J. Med. 2013; 368: 1888-1897 DOI: 10.1056/NEJMoa1304459
H7N9		NA		Deleted region of NA residue 69 to 73		change in viral tropism to the respiratory tract																			Gao R. et al, Human infection with a Novel Avian-Origin Influenza A (H7N9) virus N. Engl. J. Med. 2013; 368: 1888-1897, DOI: 10.1056/NEJMoa1304459
H5N1		HA		Q222L, G224S		Reduction of binding for a2,3SA and increase of binding for a2,6SA																			A. Suttie, S. Tok, S. Yann, P. Keo, S.V. Horm, M. Roe, et al. Diversity of A (H5N1) clade 2.3 2.1 c Avian influenza viruses with evidence of reassortiment in Cambodia 2014-2016 PLoS one 14 (2019), https://doi.org/10.1371/journal.pone.0226108
H7N9		M2		S31N		Resistance to amantadine																			Gao R. et al, Human infection with a Novel Avian-Origin Influenza A (H7N9) virus N. Engl. J. Med. 2013; 368: 1888-1897, DOI: 10.1056/NEJMoa1304459
H7N9		PB2		L89V and E627K		These substitutions may contribute to the human infection and severe disease																			Gao R. et al, Human infection with a Novel Avian-Origin Influenza A (H7N9) virus N. Engl. J. Med. 2013; 368: 1888-1897, DOI: 10.1056/NEJMoa1304459
H5N1		NA		H274Y, I222K, H275Y		greater resistence to peramivir																			Kobayashi et al. Therapeutic efficacy of peramivir against H5N1 highly pathogenic avian influenza viruses harboring the neuraminidase H275Y mutation, Antiviral Research, Volume 139, 2017, Pages 41-48 ISSN 0166 3542, https://doi.org/10.1016/j.antiviral.2016.12.011.
H5N1		PB1		H99Y		increased polymerase activity and increased replication efficiency for mammalian cells																			Liang Y. Pathogenicity and virulence of influenza. Virulence , doi: 10.1080/21505594.2023.2223057
H5N1, H9N2		PB2		D701N		polymerase intensification and increased virulence, improves the adaptation of viruses through interaction with specific factors																			J.-Y. Min, C. Santos, A. Fitch, A. Twaddle, Y. Toyoda, J.V. DePasse, et al. Mammalian adaptation in the PB2 gene of Avian H5N1 influenza V., doi: 10.1128/JVI.01016-13 / Czudai-Matwich, A. Otte, M. Matrosovich, G. Gabriel, H.-D. Klenk PB2 mutations D701N and S714R promote adaptation of an influenza H5N1 virus to a mammalian host J Virol, 88 (2014), pp. 8735-8742, doi: 10.1128/JVI.00422-14
H5N1		NA		I117T		resistance to oseltamivir and zaramivir																			S.S. Kode, S.D. Pawar, D.S. Tare, S.S. Keng, A.C. Hurt, J. Mullick A novel I117T substitution in neuraminidase of highly pathogenic avian influenza H5N1 virus conferring reduced susceptibility to oseltamivir and zanamivir Vet Microbiol, 235 (2019), pp. 21-24, doi: 10.1016/j.vetmic.2019.06.005.
H9N2		PB1		K577E		increased transmission and pathogenicity of viruses in mice, and adaptation in mammals																			Kamiki H, Matsugo H, Kobayashi T, Ishida H, Takenaka-Uema A, Murakami S, Horimoto T. Share A PB1-K577E Mutation in H9N2 Influenza Virus Increases Polymerase Activity and Pathogenicity in Mice. doi: 10.3390/v10110653
H7N4		PB2		K683T		conferred enhanced polymerase activity at low temperatures and promoted efficient replication in the upper respiratory tract																			Qu B, Li X, Cardona CJ, Xing Z. Reassortment and adaptive mutations of an emerging avian influenza virus H7N4 subtype in China
H5N1, H6N1, H9N2		PA		T97I		PA-T97I increases polymerase activity and mouse pathogenicity of H5N, enhances H6N1 pathogenicity, expands tissue tropism with PB2-E627K, and likely aids H9N2 mammalian adaptation.																			Kamiki H, Matsugo H, Kobayashi T, Ishida H, Takenaka-Uema A, Murakami S, Horimoto T. Share a PB1-K577E mutation in H9N2 influenza virus increases polymerase activity and pathogenicity in mice.
H7N4		PB1		N47S		Inhibits an early interferon response																			Qu B, Li X, Cardona CJ, Xing Z. Reassortment and adaptive mutations of an emerging avian influenza virus H7N4 subtype in China, doi: 10.1371/journal.pone.0227597
H9N2		PB2		S155N		increased virus replication, transcription in mammalian and human, and induction of cytokine and replication in mice.																			Guo Y, Bai X, Liu Z, Liang B, Zheng Y, Dankar S, Ping J. Exploring the alternative virulence determinants PB2 S155N and PA S49Y/D347G that promote mammalian adaptation of the H9N2 avian influenza virus in mice, doi: 10.1186/s13567-023-01221-6
H9N2		PA		S49Y		increased virus replication, transcription in mammalian and human, and induction of cytokine and replication in mice.																			Guo Y, Bai X, Liu Z, Liang B, Zheng Y, Dankar S, Ping J. Exploring the alternative virulence determinants PB2 S155N and PA S49Y/D347G that promote mammalian adaptation of the H9N2 avian influenza virus in mice, doi: 10.1186/s13567-023-01221-6
H9N2		PA		D374G		increased virus replication, transcription in mammalian and human, and induction of cytokine and replication in mice.																			Guo Y, Bai X, Liu Z, Liang B, Zheng Y, Dankar S, Ping J. Exploring the alternative virulence determinants PB2 S155N and PA S49Y/D347G that promote mammalian adaptation of the H9N2 avian influenza virus in mice, doi: 10.1186/s13567-023-01221-6
H9N2		PB2		K526R		increased virus replication, transcription in mammalian and human, and induction of cytokine and replication in mice.																			Guo Y, Bai X, Liu Z, Liang B, Zheng Y, Dankar S, Ping J. Exploring the alternative virulence determinants PB2 S155N and PA S49Y/D347G that promote mammalian adaptation of the H9N2 avian influenza virus in mice, doi: 10.1186/s13567-023-01221-6
H9N2		PA		T97I, I178M, M374T, V450A, E684G substitutions		increased virus replication, transcription in mammalian and human, and induction of cytokine and replication in mice.																			Guo Y, Bai X, Liu Z, Liang B, Zheng Y, Dankar S, Ping J. Exploring the alternative virulence determinants PB2 S155N and PA S49Y/D347G that promote mammalian adaptation of the H9N2 avian influenza virus in mice, doi: 10.1186/s13567-023-01221-6
H1N1, H5N2, H5N1		PA		F35L, A36T, K142E, P224S, L259P, N409S, I550L, T552S, M21I, S616P		increase polymerase activity in mammalian cells																			Pham PTV, Turan K, Nagata K, Kawaguchi A.Biochemical characterization of avian influenza viral polymerase containing PA or PB2 subunit from human influenza A virus, doi: 10.1016/j.micinf.2018.04.003
H17N10, H18N11		PB2		I382S		avian growth deficiency in human and mouse cells																			Ran W, Schön J, Ciminski K, Kraft J, Kessler S, Euchner S, Hoffmann D, Pohlmann A, Beer M, Schwemmle M, Giese S. Generation of an Attenuated Chimeric Bat Influenza A Virus Live-Vaccine Prototype, doi: 10.1128/spectrum.01424-22.
H17N10, H18N11		PB1		Q694H, I695K		avian growth deficiency in human and mouse cells																			Ran W, Schön J, Ciminski K, Kraft J, Kessler S, Euchner S, Hoffmann D, Pohlmann A, Beer M, Schwemmle M, Giese S. Generation of an Attenuated Chimeric Bat Influenza A Virus Live-Vaccine Prototype, doi: 10.1128/spectrum.01424-22.
H17N10, H18N11		PA		E141K		avian growth deficiency in human and mouse cells																			Ran W, Schön J, Ciminski K, Kraft J, Kessler S, Euchner S, Hoffmann D, Pohlmann A, Beer M, Schwemmle M, Giese S. Generation of an Attenuated Chimeric Bat Influenza A Virus Live-Vaccine Prototype, doi: 10.1128/spectrum.01424-22.
H7N7		PB2		R389K		suggests adaptation in mammals																			Tang W, Li X, Tang L, Wang T, He G. Characterization of the low-pathogenic H7N7 avian influenza virus in Shanghai, China, Poult Sci. 2021 Feb;100(2):565-574. doi: 10.1016/j.psj.2020.11.018
H7N7		PA		N383D		incresead pathogenicity in mice																			Tang W, Li X, Tang L, Wang T, He G. Characterization of the low-pathogenic H7N7 avian influenza virus in Shanghai, China. Poult Sci. 2021 Feb;100(2):565-574. doi: 10.1016/j.psj.2020.11.018
H7N9		PA		M311I, R204K, A343S		increased polymerase activity, transcription, replication, and pathogenicity in mice																			Guo Y, Sun T, Bai X, Liang B, Deng L, Zheng Y, Yu M, Li Y, Ping J. Comprehensive analysis of the key amino acid substitutions in the polymerase and NP of avian influenza virus that enhance polymerase activity and affect adaptation to mammalian hosts, Vet Microbiol . 2023 Jul:282:109760. doi: 10.1016/j.vetmic.2023.109760.
H7N9		PB2		E120D, V227I		increased polymerases activity																			Guo Y, Sun T, Bai X, Liang B, Deng L, Zheng Y, Yu M, Li Y, Ping J. Comprehensive analysis of the key amino acid substitutions in the polymerase and NP of avian influenza virus that enhance polymerase activity and affect adaptation to mammalian hosts, Vet Microbiol . 2023 Jul:282:109760. doi: 10.1016/j.vetmic.2023.109760.
H7N9		PB1		K52R, L212V, R486K, V709I mutation		increased polymerases activity																			Guo Y, Bai X, Liu Z, Liang B, Zheng Y, Dankar S, Ping J. Exploring the alternative virulence determinants PB2 S155N and PA S49Y/D347G that promote mammalian adaptation of the H9N2 avian influenza virus in mice, doi: 10.1186/s13567-023-01221-6
H2N2		PB2		S265		it decreases virulence on multiple passages of animals, humans, and especially of swine origin																			Wan Z, Cardenas Garcia S, Liu J, Santos J, Carnaccini S, Geiger G, Ferreri L, Rajao D, Perez DR.Alternative Strategy for a Quadrivalent Live Attenuated Influenza Virus Vaccine. J Virol. 2018 Oct 12;92(21):e01025-18. doi: 10.1128/JVI.01025-1
H2N2		PB1		E391, G581, T661		it decreases virulence on multiple passages of animals, humans, and especially of swine origin																			Wan Z, Cardenas Garcia S, Liu J, Santos J, Carnaccini S, Geiger G, Ferreri L, Rajao D, Perez DR. Alternative Strategy for a Quadrivalent Live Attenuated Influenza Virus Vaccine. J Virol. 2018 Oct 12;92(21):e01025-18. doi: 10.1128/JVI.01025-1
H1N1, H3N2		PB1		G580, A660		increased stability, and decreased virulence in mice																			Wan Z, Cardenas Garcia S, Liu J, Santos J, Carnaccini S, Geiger G, Ferreri L, Rajao D, Perez DR.Alternative Strategy for a Quadrivalent Live Attenuated Influenza Virus Vaccine. J Virol. 2018 Oct 12;92(21):e01025-18. doi: 10.1128/JVI.01025-1
H1N1, H3N2		PB2		F406Y		increased virus replication especially in mice																			Wan Z, Cardenas Garcia S, Liu J, Santos J, Carnaccini S, Geiger G, Ferreri L, Rajao D, Perez DR. Alternative Strategy for a Quadrivalent Live Attenuated Influenza Virus Vaccine.J Virol. 2018 Oct 12;92(21):e01025-18. doi: 10.1128/JVI.01025-1
H7N3		PA		P190S, Q400P		this mutations could change the viral polymerase activity and virulence																			DesRochers B.L., Chen R.E., Gounder A.P., Pinto A.K., Bricker T., Linton C.N., Rogers C.D., Williams G.D., Webby R.J., Boon A.C. Residues in the PB2 and PA genes contribute to the pathogenicity of avian H7N3 influenza A virus in DBA/2 mice. Virology. 2016 Jul:494:89-99. doi: 10.1016/j.virol.2016.04.013
H1N1		PB1		T296R		this mutations could change the viral polymerase activity and virulence																			Yu Z., Cheng K., Sun W., Zhang X., Li Y., Wang T., Wang H., Zhang Q., Xin Y., Xue L., et al. A PB1 T296R substitution enhance polymerase activity and confer a virulent phenotype to a 2009 pandemic H1N1 influenza virus in mice. Virology 2015 Dec:486:180-6. doi: 10.1016/j.virol.2015.09.014.
H9N2		PB2		Q591K		this mutations could change the viral polymerase activity and virulence																			Wang C., Lee H.H., Yang Z.F., Mok C.K., Zhang Z. PB2-Q591K Mutation Determines the Pathogenicity of Avian H9N2 Influenza Viruses for Mammalian Species.
H10N4		HA		G212R		BLAST analysis showed that this variation might involve the binding epitope of the globular head of HA protein																			Semiaquatic mammals might be intermediate hosts to spread avian influenza viruses from avian to human Ping Zhao,Lingsha Sun,Jiasheng Xiong,Chuan Wang,Liang Chen,Pengfei Yang,Hao Yu,Qingli Yan, Yan Cheng,Lufang Jiang,Yue Chen,Genming Zhao, Qingwu Jiang &Chenglong Xiong Scientific Reports volume 9,Article number: 11641 (2019) https://doi.org/10.1038/s41598-019-48255-5
H9N2		HA		N173H		BLAST analysis showed that this variation might involve the binding epitope of the globular head of HA protein																			Semiaquatic mammals might be intermediate hosts to spread avian influenza viruses from avian to human Ping Zhao,Lingsha Sun,Jiasheng Xiong,Chuan Wang,Liang Chen,Pengfei Yang,Hao Yu,Qingli Yan, Yan Cheng,Lufang Jiang,Yue Chen,Genming Zhao, Qingwu Jiang &Chenglong Xiong Scientific Reports volume 9,Article number: 11641 (2019) https://doi.org/10.1038/s41598-019-48255-5
H5N1		HA		N158D or T160A, T318I and H110Y		N158D or T160A remove a glycosylation site near the receptor binding site, increasing human receptor preference; T318I and H110Y enhance HA thermostability, aiding airborne transmissibility in ferrets.																			Xiong, X., Coombs, P., Martin, S. et al. Receptor binding by a ferret-transmissible H5 avian influenza virus. Nature 497, 392–396 (2013). https://doi.org/10.1038/nature12144
H7N9		HA		S138A,G186V,T221P,Q226L		The four substitutions create a hydrophobic region in the receptor binding site, which enhances binding of the human receptor																			Xiong, X., Coombs, P., Martin, S. et al. Receptor binding by a ferret-transmissible H5 avian influenza virus. Nature 497, 392–396 (2013). https://doi.org/10.1038/nature12144
H5N2		NA		E368K, S416G		Both mutations are located in proximity of the 2nd sialic acid binding site of NA, which is associated with neuraminidase activity and viral growth in chicken cells																			Mutations in PB1, NP, HA, and NA Contribute to Increased Virus Fitness of H5N2 Highly Pathogenic Avian Influenza Virus Clade 2.3.4.4 in Chickens Authors: Sung-Su Youk, Christina M. Leyson, Brittany A. Seibert, Samadhan Jadhao, Daniel R. Perez, David L. Suarez, Mary J. Pantin-Jackwood. J Virol. 2021 Mar 1;95(5):e01675-20. doi: 10.1128/JVI.01675-20.
H5N2		HA		M66I, S141P and L322Q		These mutation increased viral replication and pathogenicity in chickens and with increased growth in vitro.																			Mutations in PB1, NP, HA, and NA Contribute to Increased Virus Fitness of H5N2 Highly Pathogenic Avian Influenza Virus Clade 2.3.4.4 in Chickens. Authors: Sung-Su Youk, Christina M. Leyson, Brittany A. Seibert, Samadhan Jadhao, Daniel R. Perez, David L. Suarez, Mary J. Pantin-Jackwood. J Virol. 2021 Mar 1;95(5):e01675-20. doi: 10.1128/JVI.01675-20.
H5N2		PB2		L386V		Increased mortality in chickens and decreased virus shedding in mallards																			Mutations in PB1, NP, HA, and NA Contribute to Increased Virus Fitness of H5N2 Highly Pathogenic Avian Influenza Virus Clade 2.3.4.4 in Chickens. Authors: Sung-Su Youk, Christina M. Leyson, Brittany A. Seibert, Samadhan Jadhao, Daniel R. Perez, David L. Suarez, Mary J. Pantin-Jackwood. J Virol. 2021 Mar 1;95(5):e01675-20. doi: 10.1128/JVI.01675-20.
H5N2		PB2		V649I		Increased polymerase activity at 33°C																			Mutations in PB1, NP, HA, and NA Contribute to Increased Virus Fitness of H5N2 Highly Pathogenic Avian Influenza Virus Clade 2.3.4.4 in Chickens Authors: Sung-Su Youk, Christina M. Leyson, Brittany A. Seibert, Samadhan Jadhao, Daniel R. Perez, David L. Suarez, Mary J. Pantin-Jackwood
H5N2		PB1		E180D, M317V		Increased mortality in chikens and decreased virus shedding in mallards.Increased polymerase activity at 37°C																			Mutations in PB1, NP, HA, and NA Contribute to Increased Virus Fitness of H5N2 Highly Pathogenic Avian Influenza Virus Clade 2.3.4.4 in Chickens. Authors: Sung-Su Youk, Christina M. Leyson, Brittany A. Seibert, Samadhan Jadhao, Daniel R. Perez, David L. Suarez, Mary J. Pantin-Jackwood. J Virol. 2021 Mar 1;95(5):e01675-20. doi: 10.1128/JVI.01675-20.
H5N2		NP		I109T		Increased mortality and delyed MDT in chikens. Increased polymerase activity at 37°C																			Mutations in PB1, NP, HA, and NA Contribute to Increased Virus Fitness of H5N2 Highly Pathogenic Avian Influenza Virus Clade 2.3.4.4 in Chickens Authors: Sung-Su Youk, Christina M. Leyson, Brittany A. Seibert, Samadhan Jadhao, Daniel R. Perez, David L. Suarez, Mary J. Pantin-Jackwood
H5N2		NS1		I176T,K217T		These mutations are involved in the regulation of the innate immune system in mallards but not in chickens. Increased duration of virus shedding in mallards.																			Mutations in PB1, NP, HA, and NA Contribute to Increased Virus Fitness of H5N2 Highly Pathogenic Avian Influenza Virus Clade 2.3.4.4 in Chickens Authors: Sung-Su Youk, Christina M. Leyson, Brittany A. Seibert, Samadhan Jadhao, Daniel R. Perez, David L. Suarez, Mary J. Pantin-Jackwood
H5N1		NA		A46D, S319F, S430G		These mutations, in combination with the L204M one, increase receptor binding, viral replication, and modulate viral virulence in mammals																			Scheibner, David et al. “Phenotypic effects of mutations observed in the neuraminidase of human origin H5N1 influenza A viruses.” PLoS pathogens vol. 19,2 e1011135. 6 Feb. 2023, doi:10.1371/journal.ppat.1011135
H9N2		PB2		I66M, I109V, I133V		improves the structural integrity of the polymerase trimer without causing pathogenicity in mice																			Se-Hee An, Seung-Min Hong, Jin-Ha Song, Seung-Eun Son, Chung-Young Lee, Kang Seuk Choi, Hyuk-Joon Kwon Engineering an Optimal Y280-Lineage H9N2 Vaccine Strain by Tuning PB2 Activity
H7N9, H5N1		PB2		E158G, G591R/K		Pathogenicity during mammalian infections																			Se-Hee An, Seung-Min Hong, Jin-Ha Song, Seung-Eun Son, Chung-Young Lee, Kang Seuk Choi, Hyuk-Joon Kwon Engineering an Optimal Y280-Lineage H9N2 Vaccine Strain by Tuning PB2 Activity
H3N2		PB1		R691K		a new mutation for the most recent seasonal influenza viruses																			Se-Hee An, Seung-Min Hong, Jin-Ha Song, Seung-Eun Son, Chung-Young Lee, Kang Seuk Choi, Hyuk-Joon Kwon Engineering an Optimal Y280-Lineage H9N2 Vaccine Strain by Tuning PB2 Activity
H5N8, H5N1		PA		V127, L550, L627		confer pathogenicity to mammals																			Nahed Yehia, Neveen Rabie, Amany Adel, Zienab Mossad, Mohammed Kamal Nagshabandi, Mohanned Talal Alharabi, Mohamed T- El- Saadony, Khaled A El-Tarabily, Ahmed ErfanDifferential replication characteristic of reassortant avian influenza A viruses H5N8 clade 2.3.4.4b in Madin-Darby canine kidney cell. Poult Sci. 2023 Mar 29;102(7):102685. doi: 10.1016/j.psj.2023.102685
H1N1		NP		Q357K		NP-Q357K is an adaptive mutation in EA SIVs that fully accounts for enhanced pathogenicity and increases polymerase activity, replication, and infectivity in mice.																			Zhu W, Feng Z, Chen Y, Yang L, Liu J, Li X, Liu S, Zhou L, Wei H, Gao R, Wang D, Shu Y. Mammalian-adaptive mutation NP-Q357K in Eurasian H1N1 Swine Influenza viruses determines the virulence phenotype in mice. Emerg Microbes Infect. 2019;8(1):989-999. doi: 10.1080/22221751.2019.1635873
H5N8, H5N1		PB2		V504 mutation		confer pathogenicity to mammals																			Nahed Yehia, Neveen Rabie, Amany Adel, Zienab Mossad, Mohammed Kamal Nagshabandi, Mohanned Talal Alharabi, Mohamed T- El- Saadony, Khaled A El-Tarabily, Ahmed ErfanDifferential replication characteristic of reassortant avian influenza A viruses H5N8 clade 2.3.4.4b in Madin-Darby canine kidney cell. Poult Sci. 2023 Mar 29;102(7):102685. doi: 10.1016/j.psj.2023.102685
H5N8, H5N1		PB1		473R		suppresses the polymerase activity of the virus																			Nahed Yehia, Neveen Rabie, Amany Adel, Zienab Mossad, Mohammed Kamal Nagshabandi, Mohanned Talal Alharabi, Mohamed T- El- Saadony, Khaled A El-Tarabily, Ahmed ErfanDifferential replication characteristic of reassortant avian influenza A viruses H5N8 clade 2.3.4.4b in Madin-Darby canine kidney cell. Poult Sci. 2023 Mar 29;102(7):102685. doi: 10.1016/j.psj.2023.102685
H5N8, H5N1		PA, PB2		615R, 558T		favor their presence in mammals																			Nahed Yehia, Neveen Rabie, Amany Adel, Zienab Mossad, Mohammed Kamal Nagshabandi, Mohanned Talal Alharabi, Mohamed T- El- Saadony, Khaled A El-Tarabily, Ahmed ErfanDifferential replication characteristic of reassortant avian influenza A viruses H5N8 clade 2.3.4.4b in Madin-Darby canine kidney cell. Poult Sci. 2023 Mar 29;102(7):102685. doi: 10.1016/j.psj.2023.102685
H5N8, H5N1		PB2		714S		reduces infectivity in mammals																			Nahed Yehia, Neveen Rabie, Amany Adel, Zienab Mossad, Mohammed Kamal Nagshabandi, Mohanned Talal Alharabi, Mohamed T- El- Saadony, Khaled A El-Tarabily, Ahmed ErfanDifferential replication characteristic of reassortant avian influenza A viruses H5N8 clade 2.3.4.4b in Madin-Darby canine kidney cell. Poult Sci. 2023 Mar 29;102(7):102685. doi: 10.1016/j.psj.2023.102685
H5N8, H5N1		PA		L672, L550		increases the likelihood of transmission from birds to mammals																			Nahed Yehia, Neveen Rabie, Amany Adel, Zienab Mossad, Mohammed Kamal Nagshabandi, Mohanned Talal Alharabi, Mohamed T- El- Saadony, Khaled A El-Tarabily, Ahmed ErfanDifferential replication characteristic of reassortant avian influenza A viruses H5N8 clade 2.3.4.4b in Madin-Darby canine kidney cell. Poult Sci. 2023 Mar 29;102(7):102685. doi: 10.1016/j.psj.2023.102685
H5N8, H5N1		PB1, PB2		L13P, 398Q, G70, V504, P69, S42		increases the likelihood of transmission from birds to mammals																			Nahed Yehia, Neveen Rabie, Amany Adel, Zienab Mossad, Mohammed Kamal Nagshabandi, Mohanned Talal Alharabi, Mohamed T- El- Saadony, Khaled A El-Tarabily, Ahmed ErfanDifferential replication characteristic of reassortant avian influenza A viruses H5N8 clade 2.3.4.4b in Madin-Darby canine kidney cell. Poult Sci. 2023 Mar 29;102(7):102685. doi: 10.1016/j.psj.2023.102685
H6N5		PB2		A274T		increases virulence in mammalians																			Nguyen NM, Sung HW, Yun KJ, Park H, Yeo S Genetic Characterization of a Novel North American-Origin Avian Influenza A (H6N5) Virus Isolated from Bean Goose of South Korea in 2018hggg
H6N5		PB1		S375N		increases virulence in mammalians																			Nguyen NM, Sung HW, Yun KJ, Park H, Yeo S Genetic Characterization of a Novel North American-Origin Avian Influenza A (H6N5) Virus Isolated from Bean Goose of South Korea in 2018
H1N1		PA		T85I, G186S, L336M, V100I		enhanced avian IAV vRdRp activity in mammalian cells																			Michael Lutz, Jordana Schmierer, Toru Takimoto Host adaptive mutations in the 2009 H1N1 pandemic influenza A virus PA gene regulate translation efficiency of viral mRNAs via GRSF1
H7N9		PA,PB1,PB2,NP		PB2-E120D/V227I, PB1-K52R/L212V/R486K/V709I,PA-R204K/M311I, and NP-E18D/R65K																					YQ Shirleen SohLouise H MonclaRachel EguiaTrevor BedfordJesse D Bloom, Comprehensive mapping of adaptation of the avian influenza polymerase protein PB2 to humans.
H7N9		NP		105V		determinant for host adaptation or/and increased pathogenicity.																			hrzastek K, Segovia K, Torchetti M, Killian ML, Pantin-Jackwood M, Kapczynski DR. Virus Adaptation Following Experimental Infection of Chickens with a Domestic Duck Low Pathogenic Avian Influenza Isolate from the 2017 USA H7N9 Outbreak Identifies Polymorphic Mutations in Multiple Gene Segments. Viruses. 2021 Jun 18;13(6):1166. doi: 10.3390/v13061166.
H5N1, H7N9		PB2		K526R, Q591K, E129K, K702R, E627V		mammal adaptation mutations																			Arai Y, Kawashita N, Elgendy EM, Ibrahim MS, Daidoji T, Ono T, Takagi T, Nakaya T, Matsumoto K, Watanabe Y PA Mutations Inherited during Viral Evolution Act Cooperatively To Increase Replication of Contemporary H5N1 Influenza Virus with an Expanded Host Range
H9N2		PB2		E627V, E543D, A655Y, K526R		contributed to more fit replication in human cells and mice																			Arai Y, Kawashita N, Elgendy EM, Ibrahim MS, Daidoji T, Ono T, Takagi T, Nakaya T, Matsumoto K, Watanabe Y. PA Mutations Inherited during Viral Evolution Act Cooperatively To Increase Replication of Contemporary H5N1 Influenza Virus with an Expanded Host Range
H5N1		PA		G18E, R388S, E448A		decreased the polymerase activity																			Arai Y, Kawashita N, Elgendy EM, Ibrahim MS, Daidoji T, Ono T, Takagi T, Nakaya T, Matsumoto K, Watanabe Y. PA Mutations Inherited during Viral Evolution Act Cooperatively To Increase Replication of Contemporary H5N1 Influenza Virus with an Expanded Host Range
H5N1		PA		A36T, S37A, T85I, G186S, L336M, A343S/T, K356R , N383D e N409S		plays a role in the host adaptation of AI viruses																			Arai Y, Kawashita N, Elgendy EM, Ibrahim MS, Daidoji T, Ono T, Takagi T, Nakaya T, Matsumoto K, Watanabe Y. PA Mutations Inherited during Viral Evolution Act Cooperatively To Increase Replication of Contemporary H5N1 Influenza Virus with an Expanded Host Range
H7N9		NP		asparagine-52		Predisposed the avian H7N9 viruses for crossing the species barrier and to productively infect humans																			Riegger D, Hai R, Dornfeld D, Mänz B, Leyva-Grado V, Sánchez-Aparicio MT, Albrecht RA, Palese P, Haller O, Schwemmle M, García-Sastre A, Kochs G, Schmolke M. The nucleoprotein of newly emerged H7N9 influenza A virus harbors a unique motif conferring resistance to antiviral human MxA. J Virol. 2015 Feb;89(4):2241-52. doi: 10.1128/JVI.02406-14.
